# Supplementary material for: Geospatial Cellular Distribution of Cancer-Associated Fibroblasts Significantly Impacts Clinical Outcomes in Metastatic Clear Cell Renal Cell Carcinoma
Source: Cancers (Basel). 2021 Jul 26;13(15):3743. doi: 10.3390/cancers13153743 (PMC8345222; doi:10.3390/cancers13153743)
Supplement: Supplementary file 1 [file cancers-13-03743-s001.zip]

Archive with 1 entries (1 files):
- cancers-1253010-supplementary.pdf
